# Supplementary material for: Coefficient datasets for high-order, stable, and conservative boundary schemes for central and compact finite differences
Source: Data Brief. 2019 Jun 1;25:104086. doi: 10.1016/j.dib.2019.104086 (PMC6595279; doi:10.1016/j.dib.2019.104086)
Supplement: Multimedia components — 1 [file mmc1.txt]

w0 = 3/8
w1 = 7/6
w2 = 23/24
alpha_0_0 = (6*alpha_0_4-11)/6
alpha_0_1 = 3-4*alpha_0_4
alpha_0_2 = (12*alpha_0_4-3)/2
alpha_0_3 = -(12*alpha_0_4-1)/3
alpha_1_0 = (3*alpha_1_4-1)/3
alpha_1_1 = -(8*alpha_1_4+1)/2
alpha_1_2 = 6*alpha_1_4+1
alpha_1_3 = -(24*alpha_1_4+1)/6
alpha_2_0 = -(168*alpha_1_4+54*alpha_0_4-11)/138
alpha_2_1 = (112*alpha_1_4+36*alpha_0_4-15)/23
alpha_2_2 = -(336*alpha_1_4+108*alpha_0_4+1)/46
alpha_2_3 = (336*alpha_1_4+108*alpha_0_4+47)/69
alpha_2_4 = -(28*alpha_1_4+9*alpha_0_4+2)/23
