# Supplementary material for: Coefficient datasets for high-order, stable, and conservative boundary schemes for central and compact finite differences
Source: Data Brief. 2019 Jun 1;25:104086. doi: 10.1016/j.dib.2019.104086 (PMC6595279; doi:10.1016/j.dib.2019.104086)
Supplement: Supplementary file 2 — Multimedia components 2 [file mmc2.txt]

w0 = 95/288
w1 = 317/240
w2 = 23/30
w3 = 793/720
w4 = 157/160
alpha_0_0 = (60*alpha_0_6-137)/60
alpha_0_1 = 5-6*alpha_0_6
alpha_0_2 = 15*alpha_0_6-5
alpha_0_3 = -(60*alpha_0_6-10)/3
alpha_0_4 = (60*alpha_0_6-5)/4
alpha_0_5 = -(30*alpha_0_6-1)/5
alpha_0_7 = 0
alpha_1_0 = (5*alpha_1_6-1)/5
alpha_1_1 = -(72*alpha_1_6+13)/12
alpha_1_2 = 15*alpha_1_6+2
alpha_1_3 = (-20*alpha_1_6)-1
alpha_1_4 = (45*alpha_1_6+1)/3
alpha_1_5 = -(120*alpha_1_6+1)/20
alpha_1_7 = 0
alpha_2_0 = (20*alpha_2_6+1)/20
alpha_2_1 = -(12*alpha_2_6+1)/2
alpha_2_2 = (45*alpha_2_6-1)/3
alpha_2_3 = 1-20*alpha_2_6
alpha_2_4 = (60*alpha_2_6-1)/4
alpha_2_5 = -(180*alpha_2_6-1)/30
alpha_2_7 = 0
alpha_3_0 = (180*alpha_3_7+30*alpha_3_6-1)/30
alpha_3_1 = -(140*alpha_3_7+24*alpha_3_6-1)/4
alpha_3_2 = 84*alpha_3_7+15*alpha_3_6-1
alpha_3_3 = -(315*alpha_3_7+60*alpha_3_6-1)/3
alpha_3_4 = (140*alpha_3_7+30*alpha_3_6+1)/2
alpha_3_5 = -(420*alpha_3_7+120*alpha_3_6+1)/20
alpha_4_0 = -(190320*alpha_3_7+31720*alpha_3_6+22080*alpha_2_6+38040*alpha_1_6+9500*alpha_0_6-453)/28260
alpha_4_1 = (55510*alpha_3_7+9516*alpha_3_6+6624*alpha_2_6+11412*alpha_1_6+2850*alpha_0_6-159)/1413
alpha_4_2 = -(44408*alpha_3_7+7930*alpha_3_6+5520*alpha_2_6+9510*alpha_1_6+2375*alpha_0_6-183)/471
alpha_4_3 = (166530*alpha_3_7+31720*alpha_3_6+22080*alpha_2_6+38040*alpha_1_6+9500*alpha_0_6-1506)/1413
alpha_4_4 = -(444080*alpha_3_7+95160*alpha_3_6+66240*alpha_2_6+114120*alpha_1_6+28500*alpha_0_6-1323)/5652
alpha_4_5 = (55510*alpha_3_7+15860*alpha_3_6+11040*alpha_2_6+19020*alpha_1_6+4750*alpha_0_6+1551)/2355
alpha_4_6 = -(1586*alpha_3_6+1104*alpha_2_6+1902*alpha_1_6+475*alpha_0_6+192)/1413
alpha_4_7 = -(1586*alpha_3_7-24)/1413
