# Supplementary material for: Coefficient datasets for high-order, stable, and conservative boundary schemes for central and compact finite differences
Source: Data Brief. 2019 Jun 1;25:104086. doi: 10.1016/j.dib.2019.104086 (PMC6595279; doi:10.1016/j.dib.2019.104086)
Supplement: Supplementary file 3 — Multimedia components 3 [file mmc3.txt]

w0 = 5257/17280
w1 = 22081/15120
w2 = 54851/120960
w3 = 103/70
w4 = 89437/120960
w5 = 16367/15120
w6 = 23917/24192
alpha_0_0 = (140*alpha_0_8-363)/140
alpha_0_1 = 7-8*alpha_0_8
alpha_0_2 = (56*alpha_0_8-21)/2
alpha_0_3 = -(168*alpha_0_8-35)/3
alpha_0_4 = (280*alpha_0_8-35)/4
alpha_0_5 = -(280*alpha_0_8-21)/5
alpha_0_6 = (168*alpha_0_8-7)/6
alpha_0_7 = -(56*alpha_0_8-1)/7
alpha_0_9 = 0
alpha_0_10 = 0
alpha_1_0 = (7*alpha_1_8-1)/7
alpha_1_1 = -(160*alpha_1_8+29)/20
alpha_1_2 = 28*alpha_1_8+3
alpha_1_3 = -(112*alpha_1_8+5)/2
alpha_1_4 = (210*alpha_1_8+5)/3
alpha_1_5 = -(224*alpha_1_8+3)/4
alpha_1_6 = (140*alpha_1_8+1)/5
alpha_1_7 = -(336*alpha_1_8+1)/42
alpha_1_9 = 0
alpha_1_10 = 0
alpha_2_0 = (42*alpha_2_8+1)/42
alpha_2_1 = -(24*alpha_2_8+1)/3
alpha_2_2 = (1680*alpha_2_8-47)/60
alpha_2_3 = -(168*alpha_2_8-5)/3
alpha_2_4 = (420*alpha_2_8-5)/6
alpha_2_5 = -(168*alpha_2_8-1)/3
alpha_2_6 = (336*alpha_2_8-1)/12
alpha_2_7 = -(840*alpha_2_8-1)/105
alpha_2_9 = 0
alpha_2_10 = 0
alpha_3_0 = (105*alpha_3_8-1)/105
alpha_3_1 = -(80*alpha_3_8-1)/10
alpha_3_2 = (140*alpha_3_8-3)/5
alpha_3_3 = -(224*alpha_3_8+1)/4
alpha_3_4 = 70*alpha_3_8+1
alpha_3_5 = -(560*alpha_3_8+3)/10
alpha_3_6 = (420*alpha_3_8+1)/15
alpha_3_7 = -(1120*alpha_3_8+1)/140
alpha_3_9 = 0
alpha_3_10 = 0
alpha_4_0 = (140*alpha_4_8+1)/140
alpha_4_1 = -(120*alpha_4_8+1)/15
alpha_4_2 = (280*alpha_4_8+3)/10
alpha_4_3 = (-56*alpha_4_8)-1
alpha_4_4 = (280*alpha_4_8+1)/4
alpha_4_5 = -(280*alpha_4_8-3)/5
alpha_4_6 = (280*alpha_4_8-1)/10
alpha_4_7 = -(840*alpha_4_8-1)/105
alpha_4_9 = 0
alpha_4_10 = 0
alpha_5_0 = (840*alpha_5_9+105*alpha_5_8-1)/105
alpha_5_1 = -(756*alpha_5_9+96*alpha_5_8-1)/12
alpha_5_2 = (648*alpha_5_9+84*alpha_5_8-1)/3
alpha_5_3 = -(2520*alpha_5_9+336*alpha_5_8-5)/6
alpha_5_4 = (1512*alpha_5_9+210*alpha_5_8-5)/3
alpha_5_5 = -(22680*alpha_5_9+3360*alpha_5_8-47)/60
alpha_5_6 = (504*alpha_5_9+84*alpha_5_8+1)/3
alpha_5_7 = -(1512*alpha_5_9+336*alpha_5_8+1)/42
alpha_5_10 = 0
alpha_6_0 = -(43994496*alpha_5_9+5499312*alpha_5_8+3756354*alpha_4_8+7475328*alpha_3_8+2303742*alpha_2_8+7419216*alpha_1_8+1545558*alpha_0_8-28865)/5022570
alpha_6_1 = (8248968*alpha_5_9+1047488*alpha_5_8+715496*alpha_4_8+1423872*alpha_3_8+438808*alpha_2_8+1413184*alpha_1_8+294392*alpha_0_8-5917)/119585
alpha_6_2 = -(113128704*alpha_5_9+14664832*alpha_5_8+10016944*alpha_4_8+19934208*alpha_3_8+6143312*alpha_2_8+19784576*alpha_1_8+4121488*alpha_0_8-92067)/478340
alpha_6_3 = (164979360*alpha_5_9+21997248*alpha_5_8+15025416*alpha_4_8+29901312*alpha_3_8+9214968*alpha_2_8+29676864*alpha_1_8+6182232*alpha_0_8-164197)/358755
alpha_6_4 = -(131983488*alpha_5_9+18331040*alpha_5_8+12521180*alpha_4_8+24917760*alpha_3_8+7679140*alpha_2_8+24730720*alpha_1_8+5151860*alpha_0_8-190693)/239170
alpha_6_5 = (49493808*alpha_5_9+7332416*alpha_5_8+5008472*alpha_4_8+9967104*alpha_3_8+3071656*alpha_2_8+9892288*alpha_1_8+2060744*alpha_0_8-163203)/119585
alpha_6_6 = -(87988992*alpha_5_9+14664832*alpha_5_8+10016944*alpha_4_8+19934208*alpha_3_8+6143312*alpha_2_8+19784576*alpha_1_8+4121488*alpha_0_8-169433)/478340
alpha_6_7 = (32995872*alpha_5_9+7332416*alpha_5_8+5008472*alpha_4_8+9967104*alpha_3_8+3071656*alpha_2_8+9892288*alpha_1_8+2060744*alpha_0_8+551009)/837095
alpha_6_8 = -(130936*alpha_5_8+89437*alpha_4_8+177984*alpha_3_8+54851*alpha_2_8+176648*alpha_1_8+36799*alpha_0_8+20016)/119585
alpha_6_9 = -(130936*alpha_5_9-4176)/119585
alpha_6_10 = -432/119585
