# Supplementary material for: Coefficient datasets for high-order, stable, and conservative boundary schemes for central and compact finite differences
Source: Data Brief. 2019 Jun 1;25:104086. doi: 10.1016/j.dib.2019.104086 (PMC6595279; doi:10.1016/j.dib.2019.104086)
Supplement: Supplementary file 6 — Multimedia components 6 [file mmc6.txt]

w0 = -((((36500906580591600000*alpha_1_7-391340199128508000)*alpha_2_7-792227427427800000*alpha_1_7+8021048967414000)*alpha_3_7+(619052769568800-40126322330640000*alpha_1_7)*alpha_2_7+5442871003920000*alpha_1_7-40656197975400)*alpha_4_8+(((3919868983517760000*alpha_1_7-40194796356892800)*alpha_2_7-88108847738730000*alpha_1_7+845610003396900)*alpha_3_7+(60745241450880-2241162592704000*alpha_1_7)*alpha_2_7+486381590982000*alpha_1_7-3892123186140)*alpha_4_7+((1158245883079740-61291276871958000*alpha_1_7)*alpha_2_7+501093570159000*alpha_1_7-17785602279270)*alpha_3_7+(633181328413200*alpha_1_7-2608676891604)*alpha_2_7-35988237675600*alpha_1_7+197948203937)/(((((240090248482560000000*alpha_0_7-80030082827520000000)*alpha_1_7+15663030496243200000*alpha_0_7-13221685209600000)*alpha_2_7+(1753169533920000000-6238172556000000000*alpha_0_7)*alpha_1_7-406966495320000000*alpha_0_7+2229847704000000)*alpha_3_7+((2286573795072000000*alpha_0_7+21776893286400000)*alpha_1_7+149171719011840000*alpha_0_7-4659070026240000)*alpha_2_7+(33918375456000000*alpha_0_7-11413116691200000)*alpha_1_7+2212770208320000*alpha_0_7-1249214400000)*alpha_4_8+((((23881992970752000000*alpha_0_7-8492988381696000000)*alpha_1_7+1558015731901440000*alpha_0_7+1762891361280000)*alpha_2_7+(193476366720000000-683888546880000000*alpha_0_7)*alpha_1_7-44615586153600000*alpha_0_7+237073132800000)*alpha_3_7+((227447552102400000*alpha_0_7-875684597760000)*alpha_1_7+14838245065728000*alpha_0_7-445852947456000)*alpha_2_7+(3011766105600000*alpha_0_7-1026204318720000)*alpha_1_7+196481884032000*alpha_0_7-37013760000)*alpha_4_7+(((162160080364800000-923400766713600000*alpha_0_7)*alpha_1_7-60240907161792000*alpha_0_7+892988421696000)*alpha_2_7+(6654250764000000*alpha_0_7-1520714412000000)*alpha_1_7+434110645080000*alpha_0_7-4398854040000)*alpha_3_7+(((-8794293016320000*alpha_0_7)-915984744192000)*alpha_1_7-573722925350400*alpha_0_7+22731260428800)*alpha_2_7+(73735927776000-229526952480000*alpha_0_7)*alpha_1_7-14973901185600*alpha_0_7+28674648000)
w1 = ((((486942297944760000*alpha_0_7-23263026626952000)*alpha_2_7-12652034385375000*alpha_0_7+537705351351000)*alpha_3_7+(4637545694712000*alpha_0_7-108695078452800)*alpha_2_7+68792013801000*alpha_0_7-2412920928600)*alpha_4_8+(((48436588366992000*alpha_0_7-2292335500291200)*alpha_2_7-1387037843730000*alpha_0_7+56748967329600)*alpha_3_7+(461300841590400*alpha_0_7-10313793866880)*alpha_2_7+6108354327600*alpha_0_7-228427973760)*alpha_4_7+((95396590605960-1872807805020600*alpha_0_7)*alpha_2_7+13495909053375*alpha_0_7-1175329700055)*alpha_3_7+(554352448104-17836264809720*alpha_0_7)*alpha_2_7-465518205705*alpha_0_7+12450474983)/(((((2667669427584000000*alpha_0_7-889223142528000000)*alpha_1_7+174033672180480000*alpha_0_7-146907613440000)*alpha_2_7+(19479661488000000-69313028400000000*alpha_0_7)*alpha_1_7-4521849948000000*alpha_0_7+24776085600000)*alpha_3_7+((25406375500800000*alpha_0_7+241965480960000)*alpha_1_7+1657463544576000*alpha_0_7-51767444736000)*alpha_2_7+(376870838400000*alpha_0_7-126812407680000)*alpha_1_7+24586335648000*alpha_0_7-13880160000)*alpha_4_8+((((265355477452800000*alpha_0_7-94366537574400000)*alpha_1_7+17311285910016000*alpha_0_7+19587681792000)*alpha_2_7+(2149737408000000-7598761632000000*alpha_0_7)*alpha_1_7-495728735040000*alpha_0_7+2634145920000)*alpha_3_7+((2527195023360000*alpha_0_7-9729828864000)*alpha_1_7+164869389619200*alpha_0_7-4953921638400)*alpha_2_7+(33464067840000*alpha_0_7-11402270208000)*alpha_1_7+2183132044800*alpha_0_7-411264000)*alpha_4_7+(((1801778670720000-10260008519040000*alpha_0_7)*alpha_1_7-669343412908800*alpha_0_7+9922093574400)*alpha_2_7+(73936119600000*alpha_0_7-16896826800000)*alpha_1_7+4823451612000*alpha_0_7-48876156000)*alpha_3_7+(((-97714366848000*alpha_0_7)-10177608268800)*alpha_1_7-6374699170560*alpha_0_7+252569560320)*alpha_2_7+(819288086400-2550299472000*alpha_0_7)*alpha_1_7-166376679840*alpha_0_7+318607200)
w2 = ((((304049708934300000*alpha_0_7-4786658055900000)*alpha_1_7-4180237764759000*alpha_0_7+95290700967000)*alpha_3_7+(61211426220000-2489760764820000*alpha_0_7)*alpha_1_7+20550743501400*alpha_0_7-525734836200)*alpha_4_8+(((34259250454380000*alpha_0_7-599843675340000)*alpha_1_7-433420826441400*alpha_0_7+10037437918200)*alpha_3_7+(5186817972000-223349870772000*alpha_0_7)*alpha_1_7+2032638519240*alpha_0_7-50680990920)*alpha_4_7+(((-70874601241500*alpha_0_7)-15436574590500)*alpha_1_7+11259782385495*alpha_0_7-213613432935)*alpha_3_7+(16226500670100*alpha_0_7-482186525100)*alpha_1_7-82202728167*alpha_0_7+2463674561)/(((((1333834713792000000*alpha_0_7-444611571264000000)*alpha_1_7+87016836090240000*alpha_0_7-73453806720000)*alpha_2_7+(9739830744000000-34656514200000000*alpha_0_7)*alpha_1_7-2260924974000000*alpha_0_7+12388042800000)*alpha_3_7+((12703187750400000*alpha_0_7+120982740480000)*alpha_1_7+828731772288000*alpha_0_7-25883722368000)*alpha_2_7+(188435419200000*alpha_0_7-63406203840000)*alpha_1_7+12293167824000*alpha_0_7-6940080000)*alpha_4_8+((((132677738726400000*alpha_0_7-47183268787200000)*alpha_1_7+8655642955008000*alpha_0_7+9793840896000)*alpha_2_7+(1074868704000000-3799380816000000*alpha_0_7)*alpha_1_7-247864367520000*alpha_0_7+1317072960000)*alpha_3_7+((1263597511680000*alpha_0_7-4864914432000)*alpha_1_7+82434694809600*alpha_0_7-2476960819200)*alpha_2_7+(16732033920000*alpha_0_7-5701135104000)*alpha_1_7+1091566022400*alpha_0_7-205632000)*alpha_4_7+(((900889335360000-5130004259520000*alpha_0_7)*alpha_1_7-334671706454400*alpha_0_7+4961046787200)*alpha_2_7+(36968059800000*alpha_0_7-8448413400000)*alpha_1_7+2411725806000*alpha_0_7-24438078000)*alpha_3_7+(((-48857183424000*alpha_0_7)-5088804134400)*alpha_1_7-3187349585280*alpha_0_7+126284780160)*alpha_2_7+(409644043200-1275149736000*alpha_0_7)*alpha_1_7-83188339920*alpha_0_7+159303600)
w3 = -((((3166657699746240000*alpha_0_7-82195057766304000)*alpha_1_7-35493168661473600*alpha_0_7+954922158288000)*alpha_2_7+(903179321352000-12780972371160000*alpha_0_7)*alpha_1_7-33277571674200*alpha_0_7-2230544925000)*alpha_4_8+(((314990289710208000*alpha_0_7-7487983831910400)*alpha_1_7-3530537411829120*alpha_0_7+91008546814080)*alpha_2_7+(65169960055200-1189426187376000*alpha_0_7)*alpha_1_7+2033413050480*alpha_0_7-241608532200)*alpha_4_7+((504367797820320-12179145826814400*alpha_0_7)*alpha_1_7+136508747699016*alpha_0_7-4761152931024)*alpha_2_7+(71565981475800*alpha_0_7-10223247425160)*alpha_1_7+1589949270791*alpha_0_7+3179656285)/(((((12004512424128000000*alpha_0_7-4001504141376000000)*alpha_1_7+783151524812160000*alpha_0_7-661084260480000)*alpha_2_7+(87658476696000000-311908627800000000*alpha_0_7)*alpha_1_7-20348324766000000*alpha_0_7+111492385200000)*alpha_3_7+((114328689753600000*alpha_0_7+1088844664320000)*alpha_1_7+7458585950592000*alpha_0_7-232953501312000)*alpha_2_7+(1695918772800000*alpha_0_7-570655834560000)*alpha_1_7+110638510416000*alpha_0_7-62460720000)*alpha_4_8+((((1194099648537600000*alpha_0_7-424649419084800000)*alpha_1_7+77900786595072000*alpha_0_7+88144568064000)*alpha_2_7+(9673818336000000-34194427344000000*alpha_0_7)*alpha_1_7-2230779307680000*alpha_0_7+11853656640000)*alpha_3_7+((11372377605120000*alpha_0_7-43784229888000)*alpha_1_7+741912253286400*alpha_0_7-22292647372800)*alpha_2_7+(150588305280000*alpha_0_7-51310215936000)*alpha_1_7+9824094201600*alpha_0_7-1850688000)*alpha_4_7+(((8108004018240000-46170038335680000*alpha_0_7)*alpha_1_7-3012045358089600*alpha_0_7+44649421084800)*alpha_2_7+(332712538200000*alpha_0_7-76035720600000)*alpha_1_7+21705532254000*alpha_0_7-219942702000)*alpha_3_7+(((-439714650816000*alpha_0_7)-45799237209600)*alpha_1_7-28686146267520*alpha_0_7+1136563021440)*alpha_2_7+(3686796388800-11476347624000*alpha_0_7)*alpha_1_7-748695059280*alpha_0_7+1433732400)
w4 = -((((13797523780236000*alpha_0_7-736644796524000)*alpha_1_7-60510294908280*alpha_0_7+3721559680440)*alpha_2_7+(12576043525500-82713703117500*alpha_0_7)*alpha_1_7-2219383167225*alpha_0_7+2585510025)*alpha_3_7+((83534123685600*alpha_0_7-1752139922400)*alpha_1_7-39732685272*alpha_0_7-2242785384)*alpha_2_7+((-115850773500*alpha_0_7)-38057567100)*alpha_1_7+10594694915*alpha_0_7-56986465)/(((((266766942758400000*alpha_0_7-88922314252800000)*alpha_1_7+17403367218048000*alpha_0_7-14690761344000)*alpha_2_7+(1947966148800000-6931302840000000*alpha_0_7)*alpha_1_7-452184994800000*alpha_0_7+2477608560000)*alpha_3_7+((2540637550080000*alpha_0_7+24196548096000)*alpha_1_7+165746354457600*alpha_0_7-5176744473600)*alpha_2_7+(37687083840000*alpha_0_7-12681240768000)*alpha_1_7+2458633564800*alpha_0_7-1388016000)*alpha_4_8+((((26535547745280000*alpha_0_7-9436653757440000)*alpha_1_7+1731128591001600*alpha_0_7+1958768179200)*alpha_2_7+(214973740800000-759876163200000*alpha_0_7)*alpha_1_7-49572873504000*alpha_0_7+263414592000)*alpha_3_7+((252719502336000*alpha_0_7-972982886400)*alpha_1_7+16486938961920*alpha_0_7-495392163840)*alpha_2_7+(3346406784000*alpha_0_7-1140227020800)*alpha_1_7+218313204480*alpha_0_7-41126400)*alpha_4_7+(((180177867072000-1026000851904000*alpha_0_7)*alpha_1_7-66934341290880*alpha_0_7+992209357440)*alpha_2_7+(7393611960000*alpha_0_7-1689682680000)*alpha_1_7+482345161200*alpha_0_7-4887615600)*alpha_3_7+(((-9771436684800*alpha_0_7)-1017760826880)*alpha_1_7-637469917056*alpha_0_7+25256956032)*alpha_2_7+(81928808640-255029947200*alpha_0_7)*alpha_1_7-16637667984*alpha_0_7+31860720)
w5 = -(((((8307244401724800000*alpha_0_7-65310609420000000)*alpha_1_7-130495324287384000*alpha_0_7+2679492094272000)*alpha_2_7+((-22796500986000000*alpha_0_7)-1062105811200000)*alpha_1_7+736490589555000*alpha_0_7-10737815655000)*alpha_3_7+((45607008061440000*alpha_0_7-1349039645856000)*alpha_1_7-867223525896000*alpha_0_7+24647305132800)*alpha_2_7+(37582946688000-271959102240000*alpha_0_7)*alpha_1_7-5035288715800*alpha_0_7-32861017000)*alpha_4_8+((((1153381488295680000*alpha_0_7-20962251273600000)*alpha_1_7-14414805385142400*alpha_0_7+337425527779200)*alpha_2_7+(85044812580000-3871606737600000*alpha_0_7)*alpha_1_7+43915869858000*alpha_0_7-1092730233000)*alpha_3_7+((6516638231040000*alpha_0_7-158605456665600)*alpha_1_7-87205315962240*alpha_0_7+2299551811200)*alpha_2_7+(2222559208800-27760378464000*alpha_0_7)*alpha_1_7-116793534480*alpha_0_7-5110455000)*alpha_4_7+((((-9367944398064000*alpha_0_7)-134928509940000)*alpha_1_7+402856197914520*alpha_0_7-8953286852160)*alpha_2_7+(49864485930000*alpha_0_7-4717434624000)*alpha_1_7-100120596275*alpha_0_7+22023832775)*alpha_3_7+((7003858488480-38688160896000*alpha_0_7)*alpha_1_7+3270361199112*alpha_0_7-125544676320)*alpha_2_7+(1413867991200*alpha_0_7-374750759040)*alpha_1_7+73076999359*alpha_0_7-101203975)/(((((889223142528000000*alpha_0_7-296407714176000000)*alpha_1_7+58011224060160000*alpha_0_7-48969204480000)*alpha_2_7+(6493220496000000-23104342800000000*alpha_0_7)*alpha_1_7-1507283316000000*alpha_0_7+8258695200000)*alpha_3_7+((8468791833600000*alpha_0_7+80655160320000)*alpha_1_7+552487848192000*alpha_0_7-17255814912000)*alpha_2_7+(125623612800000*alpha_0_7-42270802560000)*alpha_1_7+8195445216000*alpha_0_7-4626720000)*alpha_4_8+((((88451825817600000*alpha_0_7-31455512524800000)*alpha_1_7+5770428636672000*alpha_0_7+6529227264000)*alpha_2_7+(716579136000000-2532920544000000*alpha_0_7)*alpha_1_7-165242911680000*alpha_0_7+878048640000)*alpha_3_7+((842398341120000*alpha_0_7-3243276288000)*alpha_1_7+54956463206400*alpha_0_7-1651307212800)*alpha_2_7+(11154689280000*alpha_0_7-3800756736000)*alpha_1_7+727710681600*alpha_0_7-137088000)*alpha_4_7+(((600592890240000-3420002839680000*alpha_0_7)*alpha_1_7-223114470969600*alpha_0_7+3307364524800)*alpha_2_7+(24645373200000*alpha_0_7-5632275600000)*alpha_1_7+1607817204000*alpha_0_7-16292052000)*alpha_3_7+(((-32571455616000*alpha_0_7)-3392536089600)*alpha_1_7-2124899723520*alpha_0_7+84189853440)*alpha_2_7+(273096028800-850099824000*alpha_0_7)*alpha_1_7-55458893280*alpha_0_7+106202400)
alpha_0_0 = (120*alpha_0_7-69)/20
alpha_0_1 = (609*alpha_0_7-17)/10
beta_0_p1 = 6-42*alpha_0_7
alpha_0_2 = -(252*alpha_0_7-15)/2
alpha_0_3 = (315*alpha_0_7-10)/3
alpha_0_4 = -(280*alpha_0_7-5)/4
alpha_0_5 = (315*alpha_0_7-3)/10
alpha_0_6 = -(252*alpha_0_7-1)/30
alpha_0_8 = 0
alpha_1_0 = -(87900*alpha_1_7+9283)/14400
beta_1_m1 = (2100*alpha_1_7+137)/720
alpha_1_1 = 0
beta_1_p1 = (2940*alpha_1_7-17)/48
alpha_1_2 = -(45276*alpha_1_7-737)/576
alpha_1_3 = (7350*alpha_1_7-47)/54
alpha_1_4 = -(4900*alpha_1_7-19)/64
alpha_1_5 = (14700*alpha_1_7-31)/450
alpha_1_6 = -(14700*alpha_1_7-13)/1728
alpha_1_8 = 0
alpha_2_0 = (1728*alpha_2_7-13)/540
beta_2_m1 = -(1008*alpha_2_7-19)/60
alpha_2_1 = (57456*alpha_2_7-2753)/3600
beta_2_p1 = -(1512*alpha_2_7-5)/18
alpha_2_2 = 0
alpha_2_3 = (2268*alpha_2_7+29)/36
alpha_2_4 = -(4032*alpha_2_7+1)/36
alpha_2_5 = (3024*alpha_2_7+1)/80
alpha_2_6 = -(6048*alpha_2_7+1)/675
alpha_2_8 = 0
alpha_3_0 = (675*alpha_3_7+1)/480
beta_3_m1 = (315*alpha_3_7+3)/8
alpha_3_1 = -(350*alpha_3_7+1)/20
beta_3_p1 = (525*alpha_3_7+3)/8
alpha_3_2 = -(357*alpha_3_7+25)/32
alpha_3_3 = 0
alpha_3_4 = -(525*alpha_3_7-25)/32
alpha_3_5 = (1050*alpha_3_7+1)/20
alpha_3_6 = -(4725*alpha_3_7+1)/480
alpha_3_8 = 0
alpha_4_0 = (4725*alpha_4_8+480*alpha_4_7+1)/675
beta_4_m1 = -(7560*alpha_4_8+840*alpha_4_7-5)/18
alpha_4_1 = -(5400*alpha_4_8+560*alpha_4_7+1)/80
beta_4_p1 = -(12600*alpha_4_8+1680*alpha_4_7-19)/60
alpha_4_2 = (12600*alpha_4_8+1344*alpha_4_7+1)/36
alpha_4_3 = -(4536*alpha_4_8+420*alpha_4_7+29)/36
alpha_4_4 = 0
alpha_4_5 = -(340200*alpha_4_8+28560*alpha_4_7-2753)/3600
alpha_4_6 = -(37800*alpha_4_8+6720*alpha_4_7-13)/540
alpha_5_0 = -(((((430178847021856800000*alpha_0_7-18246983588114400000)*alpha_1_7-3060508085369784000*alpha_0_7+121507058747592000)*alpha_2_7+(284343202426500000-2241833093734500000*alpha_0_7)*alpha_1_7-43327799591265000*alpha_0_7-72825970455000)*alpha_3_7+((2545925384005920000*alpha_0_7-58298668946784000)*alpha_1_7-11763286910827200*alpha_0_7+254528313076800)*alpha_2_7+((-6135565729860000*alpha_0_7)-431551209348000)*alpha_1_7+187870928779800*alpha_0_7-1758632337000)*alpha_4_8+((((40267301069661120000*alpha_0_7-1642959351633600000)*alpha_1_7-293366752449321600*alpha_0_7+11189738081692800)*alpha_2_7+(24643822432320000-203421915761400000*alpha_0_7)*alpha_1_7-3613686440238000*alpha_0_7-8789088672000)*alpha_3_7+((237970676744640000*alpha_0_7-5265008276774400)*alpha_1_7-1162839324447360*alpha_0_7+24493043433600)*alpha_2_7+((-563694974136000*alpha_0_7)-43627302028800)*alpha_1_7+18409452870480*alpha_0_7-170639472000)*alpha_4_7+(((13938462398700000-409523936361876000*alpha_0_7)*alpha_1_7+6310966245466680*alpha_0_7-190663056730440)*alpha_2_7+(2376464893582500*alpha_0_7-325580473858500)*alpha_1_7+45818027819025*alpha_0_7+220027959975)*alpha_3_7+((124567502663520-2254382045748000*alpha_0_7)*alpha_1_7+41657139728568*alpha_0_7-1519249124520)*alpha_2_7+(20102150151300*alpha_0_7-3869830022460)*alpha_1_7+687323041841*alpha_0_7-54498175)/(((((14354918326180454400000*alpha_0_7-112856733077760000000)*alpha_1_7-225495920368599552000*alpha_0_7+4630162338902016000)*alpha_2_7+((-39392353703808000000*alpha_0_7)-1835318841753600000)*alpha_1_7+1272655738751040000*alpha_0_7-18554945451840000)*alpha_3_7+((78808909930168320000*alpha_0_7-2331140508039168000)*alpha_1_7-1498562252748288000*alpha_0_7+42590543269478400)*alpha_2_7+(64943331876864000-469945328670720000*alpha_0_7)*alpha_1_7-8700978900902400*alpha_0_7-56783837376000)*alpha_4_8+((((1993043211774935040000*alpha_0_7-36222770200780800000)*alpha_1_7-24908783705526067200*alpha_0_7+583071312002457600)*alpha_2_7+(146957436138240000-6690136442572800000*alpha_0_7)*alpha_1_7+75886623114624000*alpha_0_7-1888237842624000)*alpha_3_7+((11260750863237120000*alpha_0_7-274070229118156800)*alpha_1_7-150690785982750720*alpha_0_7+3973625529753600)*alpha_2_7+(3840582312806400-47969933985792000*alpha_0_7)*alpha_1_7-201819227581440*alpha_0_7-8830866240000)*alpha_4_7+((((-16187807919854592000*alpha_0_7)-233156465176320000)*alpha_1_7+696135509996290560*alpha_0_7-15471279680532480)*alpha_2_7+(86165831687040000*alpha_0_7-8151727030272000)*alpha_1_7-173008390363200*alpha_0_7+38057183035200)*alpha_3_7+((12102667468093440-66853142028288000*alpha_0_7)*alpha_1_7+5651184152065536*alpha_0_7-216941200680960)*alpha_2_7+(2443163888793600*alpha_0_7-647569311621120)*alpha_1_7+126277054892352*alpha_0_7-174880468800)
beta_5_m1 = -(((((2382346744402111200000*alpha_0_7-112765325296327200000)*alpha_1_7-14036155883305416000*alpha_0_7+659321221757688000)*alpha_2_7+(1842088361406300000-13251645466069500000*alpha_0_7)*alpha_1_7-304142004199215000*alpha_0_7-22562858745000)*alpha_3_7+((14244596080696800000*alpha_0_7-313751990287008000)*alpha_1_7-39029225315169600*alpha_0_7+604462970059200)*alpha_2_7+((-27716808113820000*alpha_0_7)-4263478065756000)*alpha_1_7+1393923117018600*alpha_0_7-9784262943000)*alpha_4_8+((((236974173517247040000*alpha_0_7-11102602585838400000)*alpha_1_7-1396189050826147200*alpha_0_7+64922554642377600)*alpha_2_7+(179137072427040000-1304550028441800000*alpha_0_7)*alpha_1_7-29365840639506000*alpha_0_7-5521730424000)*alpha_3_7+((1416922784746560000*alpha_0_7-30556245538828800)*alpha_1_7-3882272147752320*alpha_0_7+56350930608000)*alpha_2_7+((-2679284030472000*alpha_0_7)-447504076857600)*alpha_1_7+143725861014960*alpha_0_7-991977336000)*alpha_4_7+(((111374677651860000-2539829818366092000*alpha_0_7)*alpha_1_7+24938913208111560*alpha_0_7-930206819679480)*alpha_2_7+(14985710042677500*alpha_0_7-2169217790449500)*alpha_1_7+347240459440175*alpha_0_7+431153680825)*alpha_3_7+((544322673851040-14689148263020000*alpha_0_7)*alpha_1_7+131036934006216*alpha_0_7-4434298870680)*alpha_2_7+(72258933875100*alpha_0_7-8275435392420)*alpha_1_7+1111756812607*alpha_0_7+5153505375)/(((((1196243193848371200000*alpha_0_7-9404727756480000000)*alpha_1_7-18791326697383296000*alpha_0_7+385846861575168000)*alpha_2_7+((-3282696141984000000*alpha_0_7)-152943236812800000)*alpha_1_7+106054644895920000*alpha_0_7-1546245454320000)*alpha_3_7+((6567409160847360000*alpha_0_7-194261709003264000)*alpha_1_7-124880187729024000*alpha_0_7+3549211939123200)*alpha_2_7+(5411944323072000-39162110722560000*alpha_0_7)*alpha_1_7-725081575075200*alpha_0_7-4731986448000)*alpha_4_8+((((166086934314577920000*alpha_0_7-3018564183398400000)*alpha_1_7-2075731975460505600*alpha_0_7+48589276000204800)*alpha_2_7+(12246453011520000-557511370214400000*alpha_0_7)*alpha_1_7+6323885259552000*alpha_0_7-157353153552000)*alpha_3_7+((938395905269760000*alpha_0_7-22839185759846400)*alpha_1_7-12557565498562560*alpha_0_7+331135460812800)*alpha_2_7+(320048526067200-3997494498816000*alpha_0_7)*alpha_1_7-16818268965120*alpha_0_7-735905520000)*alpha_4_7+((((-1348983993321216000*alpha_0_7)-19429705431360000)*alpha_1_7+58011292499690880*alpha_0_7-1289273306711040)*alpha_2_7+(7180485973920000*alpha_0_7-679310585856000)*alpha_1_7-14417365863600*alpha_0_7+3171431919600)*alpha_3_7+((1008555622341120-5571095169024000*alpha_0_7)*alpha_1_7+470932012672128*alpha_0_7-18078433390080)*alpha_2_7+(203596990732800*alpha_0_7-53964109301760)*alpha_1_7+10523087907696*alpha_0_7-14573372400)
alpha_5_1 = (((((597098557628949600000*alpha_0_7-25219011683023200000)*alpha_1_7-4274978370867288000*alpha_0_7+168780293207064000)*alpha_2_7+(392204261414700000-3103989898747500000*alpha_0_7)*alpha_1_7-59546831291325000*alpha_0_7-104602733235000)*alpha_3_7+((3532464018407520000*alpha_0_7-81004120769376000)*alpha_1_7-16569067027665600*alpha_0_7+360731617041600)*alpha_2_7+((-8574181722540000*alpha_0_7)-581689992492000)*alpha_1_7+257502758146200*alpha_0_7-2440609029000)*alpha_4_8+((((56870954823170880000*alpha_0_7-2321110197806400000)*alpha_1_7-414171204128438400*alpha_0_7+15803215216387200)*alpha_2_7+(34822000984680000-287352492978600000*alpha_0_7)*alpha_1_7-5107691833062000*alpha_0_7-12390596778000)*alpha_3_7+((336102562071360000*alpha_0_7-7435751080665600)*alpha_1_7-1640874595328640*alpha_0_7+34549558646400)*alpha_2_7+((-795815239464000*alpha_0_7)-61709501851200)*alpha_1_7+26017600877520*alpha_0_7-240994278000)*alpha_4_7+(((19700113110300000-578448689801724000*alpha_0_7)*alpha_1_7+8907249434431320*alpha_0_7-269186648353560)*alpha_2_7+(3356854794667500*alpha_0_7-459952547491500)*alpha_1_7+64748317589725*alpha_0_7+310331856275)*alpha_3_7+((175839032688480-3184638710652000*alpha_0_7)*alpha_1_7+58778180210232*alpha_0_7-2143490703480)*alpha_2_7+(28368517478700*alpha_0_7-5458423923540)*alpha_1_7+969299501009*alpha_0_7-74298075)/(((((2242955988465696000000*alpha_0_7-17633864543400000000)*alpha_1_7-35233737557593680000*alpha_0_7+723462865453440000)*alpha_2_7+((-6155055266220000000*alpha_0_7)-286768569024000000)*alpha_1_7+198852459179850000*alpha_0_7-2899210226850000)*alpha_3_7+((12313892176588800000*alpha_0_7-364240704381120000)*alpha_1_7-234150351991920000*alpha_0_7+6654772385856000)*alpha_2_7+(10147395605760000-73428957604800000*alpha_0_7)*alpha_1_7-1359527953266000*alpha_0_7-8872474590000)*alpha_4_8+((((311413001839833600000*alpha_0_7-5659807843872000000)*alpha_1_7-3891997453988448000*alpha_0_7+91104892500384000)*alpha_2_7+(22962099396600000-1045333819152000000*alpha_0_7)*alpha_1_7+11857284861660000*alpha_0_7-295037162910000)*alpha_3_7+((1759492322380800000*alpha_0_7-42823473299712000)*alpha_1_7-23545435309804800*alpha_0_7+620878989024000)*alpha_2_7+(600090986376000-7495302185280000*alpha_0_7)*alpha_1_7-31534254309600*alpha_0_7-1379822850000)*alpha_4_7+((((-2529344987477280000*alpha_0_7)-36430697683800000)*alpha_1_7+108771173436920400*alpha_0_7-2417387450083200)*alpha_2_7+(13463411201100000*alpha_0_7-1273707348480000)*alpha_1_7-27032560994250*alpha_0_7+5946434849250)*alpha_3_7+((1891041791889600-10445803441920000*alpha_0_7)*alpha_1_7+882997523760240*alpha_0_7-33897062606400)*alpha_2_7+(381744357624000*alpha_0_7-101182704940800)*alpha_1_7+19730789826930*alpha_0_7-27325073250)
beta_5_p1 = -(((((45470795902812000000*alpha_0_7-15156931967604000000)*alpha_1_7+2966428113659640000*alpha_0_7-2504060674920000)*alpha_2_7+(332033535571500000-1181450195887500000*alpha_0_7)*alpha_1_7-77075560398375000*alpha_0_7+422311820175000)*alpha_3_7+((433055199074400000*alpha_0_7+4124335229280000)*alpha_1_7+28251696320568000*alpha_0_7-882383285448000)*alpha_2_7+(6423815783700000*alpha_0_7-2161535101740000)*alpha_1_7+419077505889000*alpha_0_7-236589255000)*alpha_4_8+((((4523020968110400000*alpha_0_7-1608490739419200000)*alpha_1_7+295073272681488000*alpha_0_7+333874756656000)*alpha_2_7+(36642572694000000-129521947401000000*alpha_0_7)*alpha_1_7-8449765139970000*alpha_0_7+44899383060000)*alpha_3_7+((43076390172480000*alpha_0_7-165846284352000)*alpha_1_7+2810221644585600*alpha_0_7-84440282371200)*alpha_2_7+(570399684120000*alpha_0_7-194353279344000)*alpha_1_7+37211788916400*alpha_0_7-7010052000)*alpha_4_7+(((30711567689460000-174883270208220000*alpha_0_7)*alpha_1_7-11409051437393400*alpha_0_7+169123463044200)*alpha_2_7+(1260251427487500*alpha_0_7-288008759587500)*alpha_1_7+82216402650375*alpha_0_7-833100867375)*alpha_3_7+(((-1665554954364000*alpha_0_7)-173478746498400)*alpha_1_7-108657632737080*alpha_0_7+4305083234760)*alpha_2_7+(13964879222700-43470208708500*alpha_0_7)*alpha_1_7-2835913615745*alpha_0_7+5430703975)/(((((1196243193848371200000*alpha_0_7-9404727756480000000)*alpha_1_7-18791326697383296000*alpha_0_7+385846861575168000)*alpha_2_7+((-3282696141984000000*alpha_0_7)-152943236812800000)*alpha_1_7+106054644895920000*alpha_0_7-1546245454320000)*alpha_3_7+((6567409160847360000*alpha_0_7-194261709003264000)*alpha_1_7-124880187729024000*alpha_0_7+3549211939123200)*alpha_2_7+(5411944323072000-39162110722560000*alpha_0_7)*alpha_1_7-725081575075200*alpha_0_7-4731986448000)*alpha_4_8+((((166086934314577920000*alpha_0_7-3018564183398400000)*alpha_1_7-2075731975460505600*alpha_0_7+48589276000204800)*alpha_2_7+(12246453011520000-557511370214400000*alpha_0_7)*alpha_1_7+6323885259552000*alpha_0_7-157353153552000)*alpha_3_7+((938395905269760000*alpha_0_7-22839185759846400)*alpha_1_7-12557565498562560*alpha_0_7+331135460812800)*alpha_2_7+(320048526067200-3997494498816000*alpha_0_7)*alpha_1_7-16818268965120*alpha_0_7-735905520000)*alpha_4_7+((((-1348983993321216000*alpha_0_7)-19429705431360000)*alpha_1_7+58011292499690880*alpha_0_7-1289273306711040)*alpha_2_7+(7180485973920000*alpha_0_7-679310585856000)*alpha_1_7-14417365863600*alpha_0_7+3171431919600)*alpha_3_7+((1008555622341120-5571095169024000*alpha_0_7)*alpha_1_7+470932012672128*alpha_0_7-18078433390080)*alpha_2_7+(203596990732800*alpha_0_7-53964109301760)*alpha_1_7+10523087907696*alpha_0_7-14573372400)
alpha_5_2 = -(((((8836827311597796000000*alpha_0_7-371619247219768800000)*alpha_1_7-63669025941426360000*alpha_0_7+2499753633126120000)*alpha_2_7+(5767663693194900000-45822726829624500000*alpha_0_7)*alpha_1_7-872433687820065000*alpha_0_7-1600492859175000)*alpha_3_7+((52259115875974560000*alpha_0_7-1200083417126496000)*alpha_1_7-248810865413342400*alpha_0_7+5449519220040000)*alpha_2_7+((-127756601648340000*alpha_0_7)-8350881768852000)*alpha_1_7+3762281106714200*alpha_0_7-36113888545000)*alpha_4_8+((((860692225883878080000*alpha_0_7-35194070574936000000)*alpha_1_7-6252893465144054400*alpha_0_7+239125015230595200)*alpha_2_7+(528572916733680000-4353780399456600000*alpha_0_7)*alpha_1_7-77673825570222000*alpha_0_7-185390943948000)*alpha_3_7+((5087377447185600000*alpha_0_7-112513845160281600)*alpha_1_7-24696699120051840*alpha_0_7+518830232860800)*alpha_2_7+((-12014553348504000*alpha_0_7)-942713226403200)*alpha_1_7+395384937408720*alpha_0_7-3646673604000)*alpha_4_7+(((299496868716780000-8760298036131684000*alpha_0_7)*alpha_1_7+134240962936200120*alpha_0_7-4065060530217960)*alpha_2_7+(50849171821192500*alpha_0_7-6972651024916500)*alpha_1_7+983486577900225*alpha_0_7+4656784424775)*alpha_3_7+((2652468352541280-48262281270084000*alpha_0_7)*alpha_1_7+884295672559992*alpha_0_7-32232109782600)*alpha_2_7+(427210171535700*alpha_0_7-81940095176940)*alpha_1_7+14534283365049*alpha_0_7-872075775)/(((((7974954625655808000000*alpha_0_7-62698185043200000000)*alpha_1_7-125275511315888640000*alpha_0_7+2572312410501120000)*alpha_2_7+((-21884640946560000000*alpha_0_7)-1019621578752000000)*alpha_1_7+707030965972800000*alpha_0_7-10308303028800000)*alpha_3_7+((43782727738982400000*alpha_0_7-1295078060021760000)*alpha_1_7-832534584860160000*alpha_0_7+23661412927488000)*alpha_2_7+(36079628820480000-261080738150400000*alpha_0_7)*alpha_1_7-4833877167168000*alpha_0_7-31546576320000)*alpha_4_8+((((1107246228763852800000*alpha_0_7-20123761222656000000)*alpha_1_7-13838213169736704000*alpha_0_7+323928506668032000)*alpha_2_7+(81643020076800000-3716742468096000000*alpha_0_7)*alpha_1_7+42159235063680000*alpha_0_7-1049021023680000)*alpha_3_7+((6255972701798400000*alpha_0_7-152261238398976000)*alpha_1_7-83717103323750400*alpha_0_7+2207569738752000)*alpha_2_7+(2133656840448000-26649963325440000*alpha_0_7)*alpha_1_7-112121793100800*alpha_0_7-4906036800000)*alpha_4_7+((((-8993226622141440000*alpha_0_7)-129531369542400000)*alpha_1_7+386741949997939200*alpha_0_7-8595155378073600)*alpha_2_7+(47869906492800000*alpha_0_7-4528737239040000)*alpha_1_7-96115772424000*alpha_0_7+21142879464000)*alpha_3_7+((6723704148940800-37140634460160000*alpha_0_7)*alpha_1_7+3139546751147520*alpha_0_7-120522889267200)*alpha_2_7+(1357313271552000*alpha_0_7-359760728678400)*alpha_1_7+70153919384640*alpha_0_7-97155816000)
alpha_5_3 = (((((1429102208574517680000*alpha_0_7-60257067839428320000)*alpha_1_7-10257244962389006400*alpha_0_7+404079392046607200)*alpha_2_7+(936368563367790000-7421812734360150000*alpha_0_7)*alpha_1_7-141958897728543000*alpha_0_7-253685727603000)*alpha_3_7+((8453368970646768000*alpha_0_7-193955768830656000)*alpha_1_7-39884886869304960*alpha_0_7+870417148618080)*alpha_2_7+((-20576282336190000*alpha_0_7)-1375845332526000)*alpha_1_7+613219837734000*alpha_0_7-5840987884200)*alpha_4_8+((((143037123644691360000*alpha_0_7-5913914260232160000)*alpha_1_7-1024170041376316800*alpha_0_7+39697644332102400)*alpha_2_7+(89390578103190000-728422381556100000*alpha_0_7)*alpha_1_7-13276048965102000*alpha_0_7-28713101413500)*alpha_3_7+((846210398985504000*alpha_0_7-18679058914118400)*alpha_1_7-3969928464042240*alpha_0_7+82239489440640)*alpha_2_7+((-1967723282196000*alpha_0_7)-165324896578800)*alpha_1_7+67314279607680*alpha_0_7-605479604100)*alpha_4_7+(((51104715769548000-1461749705790318000*alpha_0_7)*alpha_1_7+21755585377932840*alpha_0_7-666859697830620)*alpha_2_7+(8495934423873750*alpha_0_7-1170263367960750)*alpha_1_7+166965748728975*alpha_0_7+734706990675)*alpha_3_7+((432243395478720-8085169515049200*alpha_0_7)*alpha_1_7+141780952009872*alpha_0_7-5152091565852)*alpha_2_7+(68907908255550*alpha_0_7-12959527896210)*alpha_1_7+2282318793706*alpha_0_7+103500505)/(((((448591197693139200000*alpha_0_7-3526772908680000000)*alpha_1_7-7046747511518736000*alpha_0_7+144692573090688000)*alpha_2_7+((-1231011053244000000*alpha_0_7)-57353713804800000)*alpha_1_7+39770491835970000*alpha_0_7-579842045370000)*alpha_3_7+((2462778435317760000*alpha_0_7-72848140876224000)*alpha_1_7-46830070398384000*alpha_0_7+1330954477171200)*alpha_2_7+(2029479121152000-14685791520960000*alpha_0_7)*alpha_1_7-271905590653200*alpha_0_7-1774494918000)*alpha_4_8+((((62282600367966720000*alpha_0_7-1131961568774400000)*alpha_1_7-778399490797689600*alpha_0_7+18220978500076800)*alpha_2_7+(4592419879320000-209066763830400000*alpha_0_7)*alpha_1_7+2371456972332000*alpha_0_7-59007432582000)*alpha_3_7+((351898464476160000*alpha_0_7-8564694659942400)*alpha_1_7-4709087061960960*alpha_0_7+124175797804800)*alpha_2_7+(120018197275200-1499060437056000*alpha_0_7)*alpha_1_7-6306850861920*alpha_0_7-275964570000)*alpha_4_7+((((-505868997495456000*alpha_0_7)-7286139536760000)*alpha_1_7+21754234687384080*alpha_0_7-483477490016640)*alpha_2_7+(2692682240220000*alpha_0_7-254741469696000)*alpha_1_7-5406512198850*alpha_0_7+1189286969850)*alpha_3_7+((378208358377920-2089160688384000*alpha_0_7)*alpha_1_7+176599504752048*alpha_0_7-6779412521280)*alpha_2_7+(76348871524800*alpha_0_7-20236540988160)*alpha_1_7+3946157965386*alpha_0_7-5465014650)
alpha_5_4 = -(((((12591701781177405600000*alpha_0_7-401139642677608800000)*alpha_1_7-122652912519323928000*alpha_0_7+3710884059737064000)*alpha_2_7+(5287591866532500000-56126745275296500000*alpha_0_7)*alpha_1_7-539539941341205000*alpha_0_7-6453985535235000)*alpha_3_7+((72873483519745440000*alpha_0_7-1809849337053408000)*alpha_1_7-640795899118334400*alpha_0_7+16590101140065600)*alpha_2_7+(8636610134124000-250682115860820000*alpha_0_7)*alpha_1_7+1486330607172600*alpha_0_7-50967068229000)*alpha_4_8+((((1382020658593525440000*alpha_0_7-44669008150603200000)*alpha_1_7-12768385499228419200*alpha_0_7+391641353786793600)*alpha_2_7+(567013172019840000-6103746644851800000*alpha_0_7)*alpha_1_7-57823852394406000*alpha_0_7-679305009264000)*alpha_3_7+((8032897927615680000*alpha_0_7-184203511573132800)*alpha_1_7-64113501934984320*alpha_0_7+1558227651523200)*alpha_2_7+(61883535974400-24562244414232000*alpha_0_7)*alpha_1_7+342594259823760*alpha_0_7-5956599264000)*alpha_4_7+(((238509182223900000-12994608904056612000*alpha_0_7)*alpha_1_7+316331964393563160*alpha_0_7-8111946187394280)*alpha_2_7+(73387919461552500*alpha_0_7-9104931474964500)*alpha_1_7+938232068383925*alpha_0_7+14611556839075)*alpha_3_7+((5818212389334240-65749329995076000*alpha_0_7)*alpha_1_7+2362498934558616*alpha_0_7-88978303479240)*alpha_2_7+(1066278503558100*alpha_0_7-251327438263020)*alpha_1_7+47565087075317*alpha_0_7-46616272475)/(((((4784972775393484800000*alpha_0_7-37618911025920000000)*alpha_1_7-75165306789533184000*alpha_0_7+1543387446300672000)*alpha_2_7+((-13130784567936000000*alpha_0_7)-611772947251200000)*alpha_1_7+424218579583680000*alpha_0_7-6184981817280000)*alpha_3_7+((26269636643389440000*alpha_0_7-777046836013056000)*alpha_1_7-499520750916096000*alpha_0_7+14196847756492800)*alpha_2_7+(21647777292288000-156648442890240000*alpha_0_7)*alpha_1_7-2900326300300800*alpha_0_7-18927945792000)*alpha_4_8+((((664347737258311680000*alpha_0_7-12074256733593600000)*alpha_1_7-8302927901842022400*alpha_0_7+194357104000819200)*alpha_2_7+(48985812046080000-2230045480857600000*alpha_0_7)*alpha_1_7+25295541038208000*alpha_0_7-629412614208000)*alpha_3_7+((3753583621079040000*alpha_0_7-91356743039385600)*alpha_1_7-50230261994250240*alpha_0_7+1324541843251200)*alpha_2_7+(1280194104268800-15989977995264000*alpha_0_7)*alpha_1_7-67273075860480*alpha_0_7-2943622080000)*alpha_4_7+((((-5395935973284864000*alpha_0_7)-77718821725440000)*alpha_1_7+232045169998763520*alpha_0_7-5157093226844160)*alpha_2_7+(28721943895680000*alpha_0_7-2717242343424000)*alpha_1_7-57669463454400*alpha_0_7+12685727678400)*alpha_3_7+((4034222489364480-22284380676096000*alpha_0_7)*alpha_1_7+1883728050688512*alpha_0_7-72313733560320)*alpha_2_7+(814387962931200*alpha_0_7-215856437207040)*alpha_1_7+42092351630784*alpha_0_7-58293489600)
alpha_5_5 = 0
alpha_5_6 = (((((7861610129095749600000*alpha_0_7+299535816748744800000)*alpha_1_7-213363185465176488000*alpha_0_7+2954990545134264000)*alpha_2_7+(4226037609622500000*alpha_0_7-9253996843839300000)*alpha_1_7+2677284807389325000*alpha_0_7-21907995832485000)*alpha_3_7+((38682103708573920000*alpha_0_7-1557662484170016000)*alpha_1_7-1626394124489601600*alpha_0_7+48163337951601600)*alpha_2_7+(93365569845828000-450559557238140000*alpha_0_7)*alpha_1_7-15670297800775800*alpha_0_7-29713340979000)*alpha_4_8+((((1464886874460502080000*alpha_0_7-967261055342400000)*alpha_1_7-24218284168191254400*alpha_0_7+445188158190115200)*alpha_2_7+((-2995236701742600000*alpha_0_7)-502332148347120000)*alpha_1_7+200709933681558000*alpha_0_7-2214634421748000)*alpha_3_7+((7982125877597760000*alpha_0_7-209109057646809600)*alpha_1_7-163745389493562240*alpha_0_7+4491620176982400)*alpha_2_7+(6236366656060800-46676134426824000*alpha_0_7)*alpha_1_7-781556555137680*alpha_0_7-6709730748000)*alpha_4_7+((((-9575831899901484000*alpha_0_7)-696517871672700000)*alpha_1_7+729999036975678120*alpha_0_7-14804512205547960)*alpha_2_7+(45434457878617500*alpha_0_7-1461141092701500)*alpha_1_7-1515797240132525*alpha_0_7+43428047243525)*alpha_3_7+((12273287082043680-23689841853132000*alpha_0_7)*alpha_1_7+6195708814983912*alpha_0_7-240095005438680)*alpha_2_7+(2619650421416700*alpha_0_7-735412964083140)*alpha_1_7+145301833795419*alpha_0_7-226497217325)/(((((23924863876967424000000*alpha_0_7-188094555129600000000)*alpha_1_7-375826533947665920000*alpha_0_7+7716937231503360000)*alpha_2_7+((-65653922839680000000*alpha_0_7)-3058864736256000000)*alpha_1_7+2121092897918400000*alpha_0_7-30924909086400000)*alpha_3_7+((131348183216947200000*alpha_0_7-3885234180065280000)*alpha_1_7-2497603754580480000*alpha_0_7+70984238782464000)*alpha_2_7+(108238886461440000-783242214451200000*alpha_0_7)*alpha_1_7-14501631501504000*alpha_0_7-94639728960000)*alpha_4_8+((((3321738686291558400000*alpha_0_7-60371283667968000000)*alpha_1_7-41514639509210112000*alpha_0_7+971785520004096000)*alpha_2_7+(244929060230400000-11150227404288000000*alpha_0_7)*alpha_1_7+126477705191040000*alpha_0_7-3147063071040000)*alpha_3_7+((18767918105395200000*alpha_0_7-456783715196928000)*alpha_1_7-251151309971251200*alpha_0_7+6622709216256000)*alpha_2_7+(6400970521344000-79949889976320000*alpha_0_7)*alpha_1_7-336365379302400*alpha_0_7-14718110400000)*alpha_4_7+((((-26979679866424320000*alpha_0_7)-388594108627200000)*alpha_1_7+1160225849993817600*alpha_0_7-25785466134220800)*alpha_2_7+(143609719478400000*alpha_0_7-13586211717120000)*alpha_1_7-288347317272000*alpha_0_7+63428638392000)*alpha_3_7+((20171112446822400-111421903380480000*alpha_0_7)*alpha_1_7+9418640253442560*alpha_0_7-361568667801600)*alpha_2_7+(4071939814656000*alpha_0_7-1079282186035200)*alpha_1_7+210461758153920*alpha_0_7-291467448000)
alpha_5_7 = -(((((12784630558770000000*alpha_0_7-2523405110990400000)*alpha_1_7+401759436576960000*alpha_0_7+1312577908740000)*alpha_2_7+(53676144972450000-208076215142250000*alpha_0_7)*alpha_1_7-12144980366820000*alpha_0_7+62235970650000)*alpha_3_7+((100216497160080000*alpha_0_7-192023522208000)*alpha_1_7+4067730475300800*alpha_0_7-128614834908000)*alpha_2_7+(876845252430000*alpha_0_7-329715624546000)*alpha_1_7+65372374506600*alpha_0_7-59858190000)*alpha_4_8+((((13255833641631840000*alpha_0_7-905413630212000000)*alpha_1_7-12594140764531200*alpha_0_7+3447307701129600)*alpha_2_7+(16785173886390000-94275957894300000*alpha_0_7)*alpha_1_7-3248996755956000*alpha_0_7+8854542658500)*alpha_3_7+((82523978258400000*alpha_0_7-1624271604076800)*alpha_1_7+370110133975680*alpha_0_7-14259715545600)*alpha_2_7+((-23322202092000*alpha_0_7)-62865583023600)*alpha_1_7+15057859180560*alpha_0_7-53061394500)*alpha_4_7+(((12050416745640000-167810349471282000*alpha_0_7)*alpha_1_7-1024883460498240*alpha_0_7-13983612152580)*alpha_2_7+(1036630900646250*alpha_0_7-171552841073250)*alpha_1_7+34814518213300*alpha_0_7-147185297050)*alpha_3_7+(((-1103718166362000*alpha_0_7)-6989081470560)*alpha_1_7-15303075994584*alpha_0_7+645744807900)*alpha_2_7+(2412637124130-5089765635150*alpha_0_7)*alpha_1_7-519551227873*alpha_0_7+1373993550)/(((((2242955988465696000000*alpha_0_7-17633864543400000000)*alpha_1_7-35233737557593680000*alpha_0_7+723462865453440000)*alpha_2_7+((-6155055266220000000*alpha_0_7)-286768569024000000)*alpha_1_7+198852459179850000*alpha_0_7-2899210226850000)*alpha_3_7+((12313892176588800000*alpha_0_7-364240704381120000)*alpha_1_7-234150351991920000*alpha_0_7+6654772385856000)*alpha_2_7+(10147395605760000-73428957604800000*alpha_0_7)*alpha_1_7-1359527953266000*alpha_0_7-8872474590000)*alpha_4_8+((((311413001839833600000*alpha_0_7-5659807843872000000)*alpha_1_7-3891997453988448000*alpha_0_7+91104892500384000)*alpha_2_7+(22962099396600000-1045333819152000000*alpha_0_7)*alpha_1_7+11857284861660000*alpha_0_7-295037162910000)*alpha_3_7+((1759492322380800000*alpha_0_7-42823473299712000)*alpha_1_7-23545435309804800*alpha_0_7+620878989024000)*alpha_2_7+(600090986376000-7495302185280000*alpha_0_7)*alpha_1_7-31534254309600*alpha_0_7-1379822850000)*alpha_4_7+((((-2529344987477280000*alpha_0_7)-36430697683800000)*alpha_1_7+108771173436920400*alpha_0_7-2417387450083200)*alpha_2_7+(13463411201100000*alpha_0_7-1273707348480000)*alpha_1_7-27032560994250*alpha_0_7+5946434849250)*alpha_3_7+((1891041791889600-10445803441920000*alpha_0_7)*alpha_1_7+882997523760240*alpha_0_7-33897062606400)*alpha_2_7+(381744357624000*alpha_0_7-101182704940800)*alpha_1_7+19730789826930*alpha_0_7-27325073250)
alpha_5_8 = -(((((132417593161560000*alpha_0_7-5513899751640000)*alpha_1_7-967673099458800*alpha_0_7+37521654332400)*alpha_2_7+(85177807155000-682734888675000*alpha_0_7)*alpha_1_7-12773310947250*alpha_0_7-25761744750)*alpha_3_7+((782411287896000*alpha_0_7-18025493976000)*alpha_1_7-3850375903920*alpha_0_7+85420989360)*alpha_2_7+((-1943655315000*alpha_0_7)-116383155000)*alpha_1_7+54725416550*alpha_0_7-540947650)*alpha_4_8+((((196596953280000-552823911360000*alpha_0_7)*alpha_1_7-36065178979200*alpha_0_7-40807670400)*alpha_2_7+(15830753400000*alpha_0_7-4478619600000)*alpha_1_7+1032768198000*alpha_0_7-5487804000)*alpha_3_7+((20270476800-5264989632000*alpha_0_7)*alpha_1_7-343477895040*alpha_0_7+10320670080)*alpha_2_7+(23754729600-69716808000*alpha_0_7)*alpha_1_7-4548191760*alpha_0_7+856800)*alpha_4_7+(((21375017748000*alpha_0_7-3753705564000)*alpha_1_7+1394465443560*alpha_0_7-20671028280)*alpha_2_7+(35201722500-154033582500*alpha_0_7)*alpha_1_7-10048857525*alpha_0_7+101825325)*alpha_3_7+((203571597600*alpha_0_7+21203350560)*alpha_1_7+13280623272*alpha_0_7-526186584)*alpha_2_7+(5313123900*alpha_0_7-1706850180)*alpha_1_7+346618083*alpha_0_7-663765)/(((((24921733205174400000*alpha_0_7-195931828260000000)*alpha_1_7-391485972862152000*alpha_0_7+8038476282816000)*alpha_2_7+((-68389502958000000*alpha_0_7)-3186317433600000)*alpha_1_7+2209471768665000*alpha_0_7-32213446965000)*alpha_3_7+((136821024184320000*alpha_0_7-4047118937568000)*alpha_1_7-2601670577688000*alpha_0_7+73941915398400)*alpha_2_7+(112748840064000-815877306720000*alpha_0_7)*alpha_1_7-15105866147400*alpha_0_7-98583051000)*alpha_4_8+((((3460144464887040000*alpha_0_7-62886753820800000)*alpha_1_7-43244416155427200*alpha_0_7+1012276583337600)*alpha_2_7+(255134437740000-11614820212800000*alpha_0_7)*alpha_1_7+131747609574000*alpha_0_7-3278190699000)*alpha_3_7+((19549914693120000*alpha_0_7-475816369996800)*alpha_1_7-261615947886720*alpha_0_7+6898655433600)*alpha_2_7+(6667677626400-83281135392000*alpha_0_7)*alpha_1_7-350380603440*alpha_0_7-15331365000)*alpha_4_7+((((-28103833194192000*alpha_0_7)-404785529820000)*alpha_1_7+1208568593743560*alpha_0_7-26859860556480)*alpha_2_7+(149593457790000*alpha_0_7-14152303872000)*alpha_1_7-300361788825*alpha_0_7+66071498325)*alpha_3_7+((21011575465440-116064482688000*alpha_0_7)*alpha_1_7+9811083597336*alpha_0_7-376634028960)*alpha_2_7+(4241603973600*alpha_0_7-1124252277120)*alpha_1_7+219230998077*alpha_0_7-303611925)
