# Supplementary material for: Coefficient datasets for high-order, stable, and conservative boundary schemes for central and compact finite differences
Source: Data Brief. 2019 Jun 1;25:104086. doi: 10.1016/j.dib.2019.104086 (PMC6595279; doi:10.1016/j.dib.2019.104086)
Supplement: Supplementary file 7 — Multimedia components 7 [file mmc7.zip]

Archive with 1 entries (1 files):
- dib_104086_E4_mmc7.db
